# Supplementary material for: Midgut-derived neuropeptide F controls germline stem cell proliferation in a mating-dependent manner
Source: PLoS Biol. 2018 Sep 24;16(9):e2005004. doi: 10.1371/journal.pbio.2005004 (PMC6152996; doi:10.1371/journal.pbio.2005004)
Supplement: S1 Data — In this file, separate worksheets contain the data used in each figure panel as indicated. (XLSX) [file pbio.2005004.s008.xlsx]

## Sheet: Fig 1D
GSC number
		control		NPF[sk1]/Df		NPF[sk2]/Df		NPFR[sk8]/Df		sNPF[sk4]		sNPF[sk8]
		virgin	mated	virgin	mated	virgin	mated	virgin	mated	virgin	mated	virgin	mated
# of germaria	3 GSCs	20	43	22	20	21	15	19	19	25	51	16	48
	2 GSCs	65	57	88	80	82	93	88	107	71	59	73	54
	1 GSC	15	0	9	13	18	16	19	17	11	0	17	2
Avg. # of GSCs		2.05	2.43	2.10924	2.06195	2.02479	1.99194	2	2.01399	2.13084	2.46364	1.99057	2.44231
p value		0.000352		0.5079		0.6276		0.8302		2.52e-05		3.729e-08

## Sheet: Fig 2A
NPF-positive cells
	Tkg>	Tkg>
	+	NPF RNAi
# of NPF+ cells	74	6
	70	7
	75	2
	65	5
	61	4
	65	6
	56	8
	76
	59
	63
Avg. # of NPF+ cells	66.4	5.42857
p value	0.0001028

## Sheet: Fig 2B
GSC number
		control		Tkg>		Tkg>		Tkg>		Tkg>
				rpr; hid		NPF RNAi		Tk RNAi		Dh31 RNAi
		virgin	mated	virgin	mated	virgin	mated	virgin	mated	virgin	mated
# of germaria	3 GSCs	35	63	40	37	28	35	30	65	26	60
	2 GSCs	77	57	84	94	98	97	82	66	91	65
	1 GSC	8	0	10	6	12	17	6	2	8	0
Avg. # of GSCs		2.225	2.525	2.22388	2.22628	2.11594	2.12081	2.20339	2.47368	2.144	2.48
p value		4.59e-05		0.9362		0.8925		0.000165		8.253e-07

## Sheet: Fig 2C
GSC number
		control		R41D08>		R42C02>		R46G06>		R50F10>		Myo1A>		esg>
				NPF RNAi		NPF RNAi		NPF RNAi		NPF RNAi		NPF RNAi		NPF RNAi
		virgin	mated	virgin	mated	virgin	mated	virgin	mated	virgin	mated	virgin	mated	virgin	mated
# of germaria	3 GSCs	28	53	23	26	20	23	22	26	22	20	21	56	27	50
	2 GSCs	68	56	79	82	92	85	82	89	85	86	91	74	79	62
	1 GSC	14	1	19	10	13	9	14	13	13	13	13	0	16	0
Avg. # of GSCs		2.12727	2.47273	2.03306	2.13559	2.056	2.11966	2.0678	2.10156	2.075	2.05882	2.064	2.43077	2.09016	2.44643
p value		2.894e-05		0.1746		0.3364		0.6323		0.8086		1.126e-07		5.246e-06

## Sheet: Fig 2D
GSC number
		Tkg-GAL4/UAS-NPF; NPF[sk1]/Df
		control		rescue
		virgin	mated	virgin	mated
# of germaria	3 GSCs	24	22	59	64
	2 GSCs	91	75	61	55
	1 GSC	13	9	0	1
Avg. # of GSCs		2.08594	2.12264	2.49167	2.525
p value			0.6023	1.544e-08	1.311e-09

## Sheet: Fig 2E
Mitosis						S phase						G1/S fusome						G2/M fusome
	Tkg>		Tkg>				Tkg>		Tkg>				Tkg>		Tkg>				Tkg>		Tkg>
	+		NPF RNAi				+		NPF RNAi				+		NPF RNAi				+		NPF RNAi
	virgin	mated	virgin	mated			virgin	mated	virgin	mated			virgin	mated	virgin	mated			virgin	mated	virgin	mated
# of pH3+ GSCs	11	31	14	11		# of BrdU+ GSCs	40	74	38	37		# of G1/S GSCs	156	171	151	146		# of G1/S GSCs	156	171	151	146
# of pH3- GSCs	444	427	457	399		# of BrdU- GSCs	435	410	447	480		# of G2/M GSCs	293	299	286	275		# of G2/M GSCs	293	299	286	275
Total GSCs	455	458	471	410		Total GSCs	475	484	485	517		Total GSCs	449	470	437	421		Total GSCs	449	470	437	421
% pH3+ GSCs	2.41758	6.76856	2.9724	2.68293		% BrdU+ GSCs	8.42105	15.2893	7.83505	7.15667		% G1/S GSCs	34.7439	36.383	34.5538	34.6793		% G2/M GSCs	65.2561	63.617	65.4462	65.3207
p value	0.014		1			p value	0.00272		1			p value	1		1			p value	1		1
		0.035						0.00029

## Sheet: Fig 2F
Cell death
	Tkg>		Tkg>		Tkg>		Tkg>
	+		NPF RNAi		+		NPF RNAi
Region	1				2&3
	virgin	mated	virgin	mated	virgin	mated	virgin	mated
# of Dcp-1+ GSCs	7	4	3	6	81	73	55	64
# of Dcp-1- GSCs	201	175	156	159	127	106	104	101
Total GSCs	208	179	159	165	208	179	159	165
% Dcp-1+ GSCs	0.0336538	0.0223464	0.0188679	0.0363636	0.389423	0.407821	0.345912	0.387879
p value	1		1		1		1

## Sheet: Fig 2G
Egg number
	Tkg>	Tkg>
	+	NPF RNAi
# of egg laying	56	24
	44	28
	32	48
	28	29
	47	30
	68	15
	56	25
	63	24
	72	36
	32	18
	39	25
	30	21
	28	31
	31	30
	50	23
	48	35
	41	39
	52	31
	50	16
	58	28
	62	29
	51	28
	59	16
	69	33
	58	42
	38	36
	43	27
	51	32
	61	29
	75	25
	38	36
	48	26
	54	16
	47	34
	71	39
		38
		10
Avg. # of egg laying	50	28.4324
p value	4.066e-12

## Sheet: Fig 2H
Copulation rate
	Tkg>	Tkg>
	+	NPF RNAi
GFP+ females	59	59
total females	60	60
% of GFP+ females	98.3333	98.3333
p value	1

## Sheet: Fig 3A
NPF protein level
	yw
	virgin	mated	mated
Mating partner		SP+	SP[null]
Relative intensity of NPF signal	0.965865	0.460289	1.40255
	1.65612	0.340377	0.591633
	0.641315	0.631769	1.21989
	0.995905	0.373197	0.981867
	1.01894	0.603183	0.876048
	0.955848	0.57724	1.94634
	1.19697	0.431382	0.738821
	0.744015	0.700299	0.599431
	0.825027	0.390589	1.06661
	0.873028	0.113064	1.53786
	0.660886	0.425932	0.939941
	1.16045	0.3449	0.535959
	0.698594	0.501949
	1.25395	0.148222
	1.35309	0.33415
Mean	1	0.425103	1.03641
p value	2.7e-07
		3.2e-05
	0.94

[truncated: 31 more sheets: Fig 3B, Fig 3C, Fig 3D, Fig 3E, Fig 3F, Fig 4A, Fig 4B, Fig 4C, Fig 4D, Fig 4E, Fig 4F, Fig 4G, Fig 4H, Fig 5A, Fig 5B, Fig 6A, Fig 6B, Fig 6C, S1C Fig, S4A Fig …]
